# Supplementary material for: Leveraging Stakeholder Engagement for Adolescent School Journeys in Malawi: An Exploration of Road Safety and Air Pollution Interventions
Source: Int J Environ Res Public Health. 2025 May 12;22(5):758. doi: 10.3390/ijerph22050758 (PMC12110807; doi:10.3390/ijerph22050758)
Supplement: Supplementary file 1 [file ijerph-22-00758-s001.zip]

Archive with 1 entries (1 files):
- ijerph-3480324-supplementary.pdf
